# Supplementary material for: LC-MS/MS Characterization of Phenolic Metabolites and Their Antioxidant Activities from Australian Native Plants
Source: Metabolites. 2022 Oct 24;12(11):1016. doi: 10.3390/metabo12111016 (PMC9698446; doi:10.3390/metabo12111016)
Supplement: Supplementary file 1 [file metabolites-12-01016-s001.zip]

Archive with 1 entries (1 files):
- metabolites-1967583-supplementary.pdf
